# Supplementary material for: Evaluation of Smartphone Technology on Spatiotemporal Gait in Older and Diseased Adult Populations
Source: Sensors (Basel). 2024 Sep 9;24(17):5839. doi: 10.3390/s24175839 (PMC11397937; doi:10.3390/s24175839)
Supplement: Supplementary file 1 [file sensors-24-05839-s001.zip]

Archive with 1 entries (1 files):
- sensors-3128624-supplementary.pdf
